# Supplementary material for: Fecal microRNAs, Fecal microRNA Panels, or Combinations of Fecal microRNAs with Fecal Hemoglobin for Early Detection of Colorectal Cancer and Its Precursors: A Systematic Review
Source: Cancers (Basel). 2021 Dec 23;14(1):65. doi: 10.3390/cancers14010065 (PMC8750731; doi:10.3390/cancers14010065)
Supplement: Supplementary file 1 [file cancers-14-00065-s001.zip]

Archive with 1 entries (1 files):
- cancers-1492755-supplementary.pdf
